# Supplementary material for: X‐ray computed tomography and its potential in ecological research: A review of studies and optimization of specimen preparation
Source: Ecol Evol. 2018 Jul 6;8(15):7717–32. doi: 10.1002/ece3.4149 (PMC6106166; doi:10.1002/ece3.4149)
Supplement: Supplementary file 2 [file ECE3-8-7717-s002.xlsx]

## Sheet: Sheet1
Technique	Species	Sample Type	Sample size	Brief summary	Reference
X-ray CT	Insects larvae and seeds	Live larvae		Identification of biotic components and quantification of soil moisture and density	(Tollner 1991)
X-ray CT	Allolobophora caliginosa and Octolasium cyaneum (annelid worms)	Live specimens		Morphological analysis of earthworm burrow systems	(Joschko et al. 1991)
X-ray CT	Camponotus sp. (carpenter ants)	Live colonies		Morphology of the tunnel system in wood beams	(El-Mallakh 1993)
X-ray CT	Curculio caryae (pecan weevil)	Live larvae		Burrowing activity in soil cores after exit from infested nuts	(Harrison et al. 1993)
X-ray CT	Octolasium cyaneum (annelid worm)	Live specimens		Pattern of burrowing and degree of burrow continuity after several days	(Joschko et al. 1993)
X-ray CT	Platypus quercivorus (oak ambrosia beetle)	Live specimens		Galleries morphology and distribution inside Quercus wood	(Soné et al. 1995)
X-ray CT and μCT	Several lumbricid species	Live specimens		Burrow systems of species belonging to different ecological categories	(Jégou et al. 1998, 1999, 2000, 2002; Langmaack et al. 1999; Capowiez et al. 2001, 2003; Francis et al. 2001; Schrader et al. 2007; Auclerc et al. 2013; Rogasik et al. 2014; Amossé et al. 2015; Pagenkemper et al. 2015; Pelosi et al. 2017)
X-ray CT	Cliona orientalis (sponge)	Dead specimens		Estimation of the extent of endolithic tissue	(Schönberg 2001)
μCT	Zonitoides nitidus (shiny glass snail) and Oxychilus cellarius (Cellar Glass-snail)	Live specimens		Regeneration of snail shells after artificial damage	(Postnov et al. 2002)
μCT	Triticum aestivum (wheat) and Brassica napus (rapeseed)	Live specimens		Changes in root length and volume through the time	(Gregory et al. 2003)
X-ray CT	Cryptotermes secundus (West Indian drywood termite)	Live colonies		Observation of colonies inside solid wood, structure of the galleries and chambers and location of the mating pairs	(Fuchs et al. 2004)
μCT	Sitona lepidus (clover root weevil)	Live specimens		Distance moved through soil cores and root nodule of Trifolium repens	(Johnson et al. 2004)
X-ray CT	Alligator mississippiensis (American alligator)	Live specimens		Bone composition and dimensions after contamination with pesticides	(Lind et al. 2004)
X-ray CT	Isselicrinus ariakensis (Crinoid)	Fossil		Relay strategy in muddy environments	(Fujiwara et al. 2005)
X-ray CT	Tetragonula carbonaria (sugarbag bee)	Live colonies		Measurements of involucrum, cerumen coverage, batumen, pollen stores, honey stores and brood content and volume	(Greco et al. 2005)
X-ray CT	Linepithema humile (Argentine ant)	Live colonies		Progression of nest excavation in colonies of different densities	(Halley et al. 2005)
X-ray CT	Amegilla holmesi (Australian blue-banded bee)	Live colonies		Identification of nest structures, natal cells with and without provisions, tunnels, larvae, pupae, parasitic fly larvae, and colonies of an invasive fungus	(Greco et al. 2006, 2011)
X-ray CT	Triticum aestivum (wheat) and Hordeum vulgare (barley)	Live specimens		Root anchorage and soil macrostructure	(Mooney et al. 2006)
X-ray CT	Rattus norvegicus (Prague–Dawley rats)	Dried skulls		Modifications in craniofacial morphology associated to ambient temperature	(Rae et al. 2006)
μCT	Callosobruchus maculatus (cowpea weevil)	Live specimens		Development of the larval feeding burrows within cowpea seeds, distance traveled and volume of the cell	(Tarver et al. 2006)
X-ray CT	Cicer arietinum (chickpea)	Live specimens		Number of root laterals, their volume, length, wall area, tortuosity and orientation	(Perret et al. 2007)
X-ray CT	Scleractinian corals	Live colonies		Quantification of surface area of different species	(Laforsch et al. 2008)
X-ray CT	Callinectes sapidus (Atlantic blue crab)	Dead specimens		Calcification process in sedimentary environments through several years (Taphonomy)	(Mutel et al. 2008)
X-ray CT	Cubitermes spp. (termites)	Empty nests		Structure, volume and surface area of the chambers, connectivity and distribution of connections	(Perna et al. 2008)
μCT	Trametes versicolor (polypore mushroom)	Live specimens		Colonization of fungi in wood of different hardness	(Van den Bulcke et al. 2009)
X-ray CT	Aporrectodea trapezoides and Anisochaeta sp. (earthworms)	Live specimens		Changes in the burrowing habits after fly ash application	(Yunusa et al. 2009)
X-ray CT	Diploastrea heliopora (honeycomb coral)	Dead colonies		Temperature dependence of skeletal growth and calcification rate	(Cantin et al. 2010)
μCT	Arabidopsis sp. (rockcress)	Live specimens		Plant growth	(Dhondt et al. 2010)
X-ray CT	Solanum tuberosum (potato)	Live specimens		Change in tuber volume through the time and growth velocity	(Ferreira et al. 2010)
X-ray CT	Aethina tumida (small hive beetle)	Live specimens		Movement inside the colony and live encapsulation by stingless bees	(Greco et al. 2010)
X-ray CT	Darwin’s finches (Geospizini)	Dead specimens		Relationship between beak shape and diet specialization	(Herrel et al. 2010, Soons et al. 2015)
X-ray CT and μCT	Balaenoptera acutorostrata and Osedax mucofloris	Dead specimens		Whale bone erosion process by Osedax	(Higgs et al. 2010, 2011, 2014, Kiel et al. 2013, )
μCT	Rhysacephala warraensis (Tasmanian xiphydriid woodwasp)	Live specimens		Shape of the tunnels and position of larvae and pupae in small tree branches	(Jennings & Austin 2011)
X-ray CT	Soil samples	Soil cores		Quantification of peat, live coarse-root and rhizome fractions	(Davey et al. 2011)
μCT	Several plant species	Soil cores		Root architecture (volume, surface area, convex hull, depth, maximum width) in a range of contrasting soil textures.	(Mairhofer et al. 2012)
X-ray CT	Bombus terrestris (buff-tailed bumblebee)	Live colonies		Colony status and identification of eggs, larvae, pupae, adult workers and the queen	(Greco & Sadd 2012)
μCT	Apis mellifera (western honey bee)	Live specimens		Differential brain plasticity as a result of asymmetric environmental stimuli	(Greco et al. 2012)
μCT	Malaclemys terrapin (diamondback terrapins)	Dead specimens		Skeletal changes after exposition to polychlorinated biphenyl	(Holliday & Holliday 2012)
X-ray CT	Several blowfly larvae species	Live specimens		Estimation of maggot mass volumes in forensic research	(Johnson et al. 2012)
SR-μCT	Aedes togoi (Mosquito)	Live specimens		Feeding mechanism of fluids	(Kim et al. 2012)
X-ray CT	Aequipecten tehuelchus (Tehuelche scallop) and Polydora rickettsi	Dead specimens		Infestation and shell damage of the scallop by the annelid worm	(Diez et al. 2013)
X-ray CT	Apis mellifera (western honey bee)	Live colonies		Strategies of storage and distribution of substances inside the hives	(Greco et al. 2013, Rademacher et al. 2013)
SR-CT and μCT	Kuehneotherium and Morganucodon	Fossil		Function and dietary ecology in two of the earliest mammaliaform taxa	(Gill et al. 2014)
μCT	Megachile (Litomegachile) gentilis	Fossil		Nest cell morphology and paleoenvironment reconstruction	(Holden et al. 2014)
μCT	several Macaca species	Dried molars		Relationship between enamel thickness and diet	(Kato et al. 2014)
μCT	Chaetopleura benaventei and Ischnochitonika lasalliana	Dead specimens		Parasitism of the copepod on the chiton Chaetopleura	(Schwabe et al. 2014)
μCT	Cetotheriidae (baleen whale)	Fossil		Analysis of gut content	(Collareta et al. 2015)
μCT	Soil samples	Soil cores		Long-term effects of fertilizer in soil characteristics (porosity and pore size)	(Czachor et al. 2015, Jeffery et al. 2015)
X-ray CT	Mus musculus domesticus (house mouse)	Dried skulls		Changes in mandible density as an adaptation to anthropogenic disturbance	(Renaud et al. 2015)
X-ray CT	Arenicola marina (lugworm)	Live specimens		Bioirrigation of blind-ended burrows	(Delefosse et al. 2015)
μCT	Drosophila melanogaster (fruit fly)	Dead specimens		Changes in reproductive organs of the female before, during, and after mating. Sperm storage and egg development	(Mattei et al. 2015)
μCT	Larinia jeskovi (orb-weaver spider)	Dead specimens		Mutilation mecanism of female genitalia	(Mouginot et al. 2015)
μCT	Several phyllostomid bats	Dried skulls		Interaction between tooth morphology, diet and bite force	(Self 2015)
X-ray CT	Solenopsis invicta (red imported fire ant)	Live colonies		Incipient nest morphology and evolution in space and time (depth, volume, volumetric growth rate)	(Monaenkova et al. 2015)
μCT	Picea mariana (Blackspruce) and Populus tremuloides (quakingaspen)	Synthetic cores		Belowground intra- and inter-specific root interactions (3D utilization of space)	(Paya et al. 2015)
μCT	Oncorhynchus mykiss (rainbow trout)	Live adults		Changes in eye, heart, liver, spleen, kidney and swimbladder after exposition to different sediment suspensions	(Brinkmann et al. 2016)
X-ray CT	Megaplatypus mutatus (ambrosia beetle)	Timber		Gallery topology	(Ceriani-Nakamurakare et al. 2016)
μCT	Porites spp. (small polyp stony corals)	Dead colonies		Secondary accretion and bioerosion rates estimation	(Silbiger et al. 2016)
X-ray CT	Alouatta palliata (mantled howling monkey)	Dead specimens		Dental wear patterns	(Pampush et al. 2016)
SR-μCT	Urobatis halleri (round stingray)	Dead specimens		Ontogenic development of tesserae	(Seidel et al. 2016)
μCT	Limnodrilus hoffmeisteri (annelid)	Live specimens		Volume of galleries in sediments exposed to pollutants	(Pigneret et al. 2016)
X-ray CT	Incisitermes minor (drywood Termite)	Live specimens		Development of the nest-gallery	(Himmi et al. 2016)
X-ray CT	Apis mellifera (western honey bee)	Live specimens		Usage of storage cells and the ripening process of honey	(Eyer et al. 2016)
μCT	Danio rerio (zebrafish)	Dead specimens		Muscle hypertrophy after forced exercise	(Hasumura & Meguro 2016)
μCT	Enchytraeus albidus (annelid worm)	Soil cores		Changes in soil structre (pore size)	(Porre et al. 2016)
X-ray CT	Melospiza melodia (song sparrow)	Dead specimens		Respiratory conchae characteristics as adaptations to environment for water recapture in two subspecies	(Danner et al. 2017)
				2
