# Supplementary material for: X‐ray computed tomography and its potential in ecological research: A review of studies and optimization of specimen preparation
Source: Ecol Evol. 2018 Jul 6;8(15):7717–32. doi: 10.1002/ece3.4149 (PMC6106166; doi:10.1002/ece3.4149)
Supplement: Supplementary file 3 [file ECE3-8-7717-s003.xlsx]

## Sheet: Samples
Sample	Fixative	Staining	Scan medium	Drying technique	Detector	detector pixel size	source-sample distance	source-detector distance	eff. pixel size	angular range	exposure time	Ni+Ag filter	BAC, α	BAC, γ
Head	Ethanol	Iodine	95% Ethanol	-	sCMOS	6.5 μm	158.75 mm	383 mm	2.7 μm	190 °	3 s	no	0.038	0.15
Head	Ethanol	Iodine	Dry	Air	sCMOS	6.5 μm	158.75 mm/158.75 mm	383 mm/390 mm	2.7 μm/2.6 μm	183 °/183 °	1 s/1 s	no	0.038/0.028	0.15/0.18
Head	Ethanol	Iodine	Dry	CPD	sCMOS	6.5 μm	158.75 mm	390 mm	2.6 μm	183 °	1 s	no	0.028	0.18
Head	FAE	Iodine	95% Ethanol	-	sCMOS	6.5 μm	158.75 mm	383 mm	2.7 μm	190 °	3 s	no	0.04	0.2
Head	FAE	Iodine	Dry	Air	sCMOS	6.5 μm	158.75 mm/158.75 mm	382 mm/390 mm	2.7 μm/2.6 μm	183 °/183 °	1 s/1 s	no	0.038/0.028	0.25/0.018
Head	FAE	Iodine	Dry	CPD	sCMOS	6.5 μm	158.75 mm	390 mm	2.6 μm	183 °	1 s	no	0.028	0.18
Head	Bouin's	Iodine	95% Ethanol	-	sCMOS	6.5 μm	158.75 mm	383 mm	2.7 μm	190 °	4 s	no	0.038	0.35
Head	Bouin's	Iodine	Dry	Air	sCMOS	6.5 μm	158.75 mm/158.75 mm	382 mm/390 mm	2.7 μm/2.6 μm	183 °/183 °	1 s/1 s	no	0.04/0.028	0.18/0.19
Head	Bouin's	Iodine	Dry	CPD	sCMOS	6.5 μm	158.75 mm	390 mm	2.6 μm	183 °	1 s	no	0.028	0.18
Head	Ethanol	PTA	70% Ethanol	-	sCMOS	6.5 μm	158.75 mm	383 mm	2.7 μm	190 °	4 s	no	0.038	0.15
Head	Ethanol	PTA	Dry	Air	sCMOS	6.5 μm	158.75 mm/158.75 mm/158.75 mm	383 mm/390 mm/390 mm	2.7 μm/2.6 μm/2.6 μm	183 °/183 °/183 °	1 s/1 s/1 s	no	0.01/0.028/0.028	0.15/0.19/0.018
Head	FAE	PTA	70% Ethanol	-	sCMOS	6.5 μm	158.75 mm	383 mm	2.7 μm	190 °	4 s	no	0.038	0.15
Head	FAE	PTA	Dry	Air	sCMOS	6.5 μm	158.75 mm/158.75 mm/158.75 mm	382 mm/390 mm/390 mm	2.7 μm/2.6 μm/2.6 μm	183 °/183 °/183 °	1 s/1 s/1 s	no	0.038/0.04/0.028	0.15/0.2/0.18
Head	Bouin's	PTA	70% Ethanol	-	sCMOS	6.5 μm	158.75 mm	383 mm	2.7 μm	190 °	4 s	no	0.038	0.15
Head	Bouin's	PTA	Dry	Air	sCMOS	6.5 μm	158.75 mm/158.75 mm/158.75 mm	383 mm/390 mm/390 mm	2.7 μm/2.6 μm/2.6 μm	183 °/183 °/183 °	1 s/1 s/1 s	no	0.038/0.04/0.028	0.12/0.2/0.19
Abdomen	Ethanol	Iodine	95% Ethanol	-	FlatPanel	74.8 μm	102 mm	854 mm	8.9 μm	190 °	0.5 s	yes	0.05	0.15
Abdomen	Ethanol	Iodine	Dry	Air	FlatPanel	74.8 μm	96 mm/116 mm	854 mm/876 mm	8.4 μm/9.9 μm	190 °/185 °	0.6 s/0.6 s	yes	0.038/0.05	0.14/0.12
Abdomen	Ethanol	Iodine	Dry	CPD	FlatPanel	74.8 μm	116 mm	876 mm	9.9 μm	185 °	0.6 s	yes	0.05	0.12
Abdomen	FAE	Iodine	95% Ethanol	-	FlatPanel	74.8 μm	102 mm	854 mm	8.9 μm	190 °	0.5 s	yes	0.05	0.15
Abdomen	FAE	Iodine	Dry	Air	FlatPanel	74.8 μm	115 mm/116 mm	868 mm/876 mm	9.9 μm/9.9 μm	190 °/185 °	0.5 s/0.6 s	yes	0.038/0.05	0.15/0.12
Abdomen	FAE	Iodine	Dry	CPD	FlatPanel	74.8 μm	116 mm	876 mm	9.9 μm	185 °	0.6 s	yes	0.05	0.15
Abdomen	Bouin's	Iodine	95% Ethanol	-	FlatPanel	74.8 μm	102 mm	854 mm	8.9 μm	190 °	0.5 s	yes	0.05	0.15
Abdomen	Bouin's	Iodine	Dry	Air	FlatPanel	74.8 μm	115 mm/116 mm	868 mm/876 mm	9.9 μm/9.9 μm	190 °/185 °	0.5 s/0.6 s	yes	0.05/0.05	0.15/0.15
Abdomen	Bouin's	Iodine	Dry	CPD	FlatPanel	74.8 μm	116 mm	876 mm	9.9 μm	185 °	0.6 s	yes	0.05	0.12
Abdomen	Ethanol	PTA	70% Ethanol	-	FlatPanel	74.8 μm	102 mm	854 mm	8.9 μm	190 °	0.5 s	yes	0.05	0.15
Abdomen	Ethanol	PTA	Dry	Air	FlatPanel	74.8 μm	115 mm/116 mm/116 mm	868 mm/876 mm/876 mm	9.9 μm/9.9 μm/9.9 μm	190 °/185 °/185 °	0.5 s/0.6 s/0.6 s	yes	0.038/0.05/0.05	0.16/0.15/0.15
Abdomen	FAE	PTA	70% Ethanol	-	FlatPanel	74.8 μm	102 mm	854 mm	8.9 μm	190 °	0.5 s	yes	0.05	0.15
Abdomen	FAE	PTA	Dry	Air	FlatPanel	74.8 μm	96 mm/116 mm/116 mm	854 mm/876 mm/876 mm	8.4 μm/9.9 μm/9.9 μm	190 °/185 °/185 °	0.6 s/0.6 s/0.6 s	yes	0.05/0.05/0.05	0.13/0.15/0.15
Abdomen	Bouin's	PTA	70% Ethanol	-	FlatPanel	74.8 μm	102 mm	854 mm	8.9 μm	190 °	0.5 s	yes	0.05	0.15
Abdomen	Bouin's	PTA	Dry	Air	FlatPanel	74.8 μm	96 mm/116 mm/116 mm	854 mm/876 mm/876 mm	8.4 μm/9.9 μm/9.9 μm	190 °/185 °/185 °	0.6 s/0.6 s/0.6 s	yes	0.038/0.05/0.038	0.12/0.15/0.15

## Sheet: Solutions
Procedure	Solution (100 ml)	Reagents	Volume (ml)
Fixation	Ethanol 70%	Ethanol 95%	73.68
		De-ionised water	26.32
	FAE	Formaldehyde 37%	35.29
		Acetic acid 100%	5.88
		Ethanol 95%	58.82
	Bouin's Solution	Picric acid solution 1.2 (PanReac AppliChem)	71.43
		Acetic acid 100%	4.76
		Formaldehyde 37%	23.81
Staining	PTA	Phosphotungstic acid hydrate (PanReac AppliChem)	0.3 gram
		De-ionised water	30
		Ethanol 95%	70
	Iodine 1%	Iodine solid	1 gram
		Ethanol 95%	100
